# Supplementary material for: Continuous versus Intermittent Enteral Feeding in Critically Ill Children: A Systematic Review
Source: Nutrients. 2023 Jan 6;15(2):288. doi: 10.3390/nu15020288 (PMC9867148; doi:10.3390/nu15020288)
Supplement: Supplementary file 1 [file nutrients-15-00288-s001.zip]

Archive with 1 entries (1 files):
- nutrients-2057121-supplementary.pdf
